# Supplementary material for: Evaluating the genetic effects of sex hormone traits on the development of mental traits: a polygenic score analysis and gene-environment-wide interaction study in UK Biobank cohort
Source: Mol Brain. 2021 Jan 6;14:3. doi: 10.1186/s13041-020-00718-x (PMC7788797; doi:10.1186/s13041-020-00718-x)
Supplement: Supplementary file 5 — Additional file 5. The pair-wise Linkage Disequilibrium (LD) r2 values of all suggestive SNPs in TNR gene. [file 13041_2020_718_MOESM5_ESM.xlsx]

## Sheet: Sheet1
	rs3795402	rs12729778	rs34347370	rs74888939	rs74399607	rs34842046	rs34789755	rs12753536	rs3766679	rs3766678	rs1981473	rs71645243	rs10489320	rs2282731	rs61806381	rs10489319	rs2301433	rs34633780	rs61806384	rs16848329	rs34442518	rs16848353	rs12730963	rs34257437	rs16848369	rs35341067	rs61806420	rs34784860	rs61806422	rs61806423	rs34581198	rs2301430	rs35627767	rs61808374	rs2239818	rs12742766	rs743903	rs743902	rs2901906	rs71645245
rs3795402	1	0.999981	0.999833	0.997333	0.997314	0.999833	0.999851	0.999461	0.999257	0.999238	0.988733	0.989868	0.989608	0.974754	0.971177	0.988657	0.930583	0.914629	0.84827	0.847422	0.846512	0.858855	0.843543	0.841201	0.843106	0.855809	0.84033	0.836487	0.83324	0.83324	0.835829	0.833047	0.828436	0.818215	0.812377	0.816409	0.816409	0.827583	0.816474	0.787439
rs12729778	0.999981	1	0.999814	0.997317	0.997298	0.999814	0.999833	0.999443	0.999239	0.999221	0.988728	0.989862	0.989602	0.974765	0.971192	0.988652	0.930643	0.914706	0.848454	0.847607	0.846698	0.859031	0.843731	0.841378	0.843281	0.855975	0.840508	0.83667	0.833424	0.833425	0.836013	0.833233	0.828619	0.818405	0.812567	0.816594	0.816594	0.82776	0.816661	0.787651
rs34347370	0.999833	0.999814	1	0.997366	0.997385	0.999852	0.999723	0.99952	0.999317	0.999298	0.988665	0.989775	0.989516	0.974743	0.971185	0.98857	0.930799	0.914924	0.848803	0.84796	0.847051	0.859357	0.844123	0.841717	0.843614	0.856265	0.840853	0.837025	0.83379	0.83379	0.83637	0.8336	0.829017	0.818854	0.813035	0.817048	0.817048	0.828181	0.817108	0.788195
rs74888939	0.997333	0.997317	0.997366	1	0.999981	0.997366	0.997196	0.996987	0.996779	0.99676	0.985868	0.987046	0.986782	0.971618	0.96797	0.985806	0.926804	0.910599	0.843105	0.842246	0.841373	0.853875	0.838417	0.836078	0.838002	0.850842	0.835182	0.83135	0.828068	0.828068	0.83071	0.827892	0.823217	0.813239	0.807328	0.811388	0.811388	0.822666	0.811426	0.782114
rs74399607	0.997314	0.997298	0.997385	0.999981	1	0.997347	0.997215	0.997006	0.996798	0.996779	0.985887	0.987066	0.986802	0.971639	0.967991	0.985826	0.926828	0.910623	0.843133	0.842274	0.841401	0.853903	0.838445	0.836106	0.83803	0.85087	0.83521	0.831379	0.828096	0.828096	0.830739	0.827921	0.823246	0.813269	0.807358	0.811418	0.811418	0.822695	0.811456	0.782145
rs34842046	0.999833	0.999814	0.999852	0.997366	0.997347	1	0.999797	0.999631	0.999594	0.999576	0.988993	0.990105	0.989847	0.975089	0.971501	0.988904	0.931145	0.915337	0.849404	0.848563	0.847684	0.859953	0.844742	0.842401	0.844297	0.856932	0.841503	0.837679	0.834445	0.834445	0.837025	0.834256	0.829663	0.819508	0.813692	0.817702	0.817702	0.828834	0.817767	0.788833
rs34789755	0.999851	0.999833	0.999723	0.997196	0.997215	0.999797	1	0.999613	0.999613	0.999594	0.989165	0.990168	0.989909	0.975268	0.971718	0.989079	0.931342	0.915504	0.84968	0.848838	0.847945	0.860246	0.84502	0.842679	0.844574	0.857209	0.841782	0.837961	0.834728	0.834728	0.837308	0.834539	0.829915	0.819764	0.813951	0.817957	0.817957	0.829091	0.818026	0.789134
rs12753536	0.999461	0.999443	0.99952	0.996987	0.997006	0.999631	0.999613	1	0.999963	0.999945	0.989455	0.99022	0.989962	0.975462	0.971876	0.98928	0.931487	0.915679	0.849629	0.848788	0.84791	0.860179	0.844985	0.84263	0.844525	0.85716	0.841732	0.83791	0.834677	0.834677	0.837256	0.834488	0.829863	0.819709	0.813894	0.817902	0.817902	0.829003	0.81797	0.789073
rs3766679	0.999257	0.999239	0.999317	0.996779	0.996798	0.999594	0.999613	0.999963	1	0.999982	0.989458	0.990204	0.989946	0.975469	0.971919	0.989283	0.931557	0.915717	0.849723	0.848882	0.848021	0.860321	0.845096	0.842741	0.844636	0.85727	0.841815	0.837995	0.834761	0.834761	0.837341	0.834572	0.829949	0.819796	0.813982	0.817989	0.817989	0.829089	0.818058	0.789195
rs3766678	0.999238	0.999221	0.999298	0.99676	0.996779	0.999576	0.999594	0.999945	0.999982	1	0.989439	0.990223	0.989964	0.975487	0.971901	0.989265	0.931574	0.915734	0.849739	0.848898	0.848037	0.860338	0.845112	0.842757	0.84462	0.857254	0.841799	0.838011	0.834777	0.834777	0.837357	0.834588	0.829978	0.819826	0.814012	0.818019	0.818019	0.829105	0.818074	0.789179
rs1981473	0.988733	0.988728	0.988665	0.985868	0.985887	0.988993	0.989165	0.989455	0.989458	0.989439	1	0.985153	0.984896	0.971127	0.968108	0.984743	0.927505	0.91189	0.84644	0.845599	0.844842	0.857526	0.842508	0.840154	0.842061	0.854682	0.839256	0.835462	0.832331	0.832331	0.834821	0.832093	0.827341	0.817279	0.811541	0.815605	0.815605	0.826742	0.815699	0.788647
rs71645243	0.989868	0.989862	0.989775	0.987046	0.987066	0.990105	0.990168	0.99022	0.990204	0.990223	0.985153	1	0.999741	0.985251	0.982124	0.999405	0.941184	0.925314	0.8597	0.858872	0.858442	0.871785	0.856493	0.854224	0.856136	0.869011	0.853319	0.849523	0.84622	0.84622	0.848881	0.846086	0.841456	0.83128	0.825532	0.829612	0.829612	0.840972	0.829698	0.800537
rs10489320	0.989608	0.989602	0.989516	0.986782	0.986802	0.989847	0.989909	0.989962	0.989946	0.989964	0.984896	0.999741	1	0.984993	0.981883	0.999145	0.940928	0.925059	0.859498	0.85867	0.858269	0.871612	0.85632	0.854051	0.855963	0.86884	0.853147	0.849351	0.846048	0.846048	0.84871	0.845914	0.841285	0.831111	0.825363	0.829444	0.829444	0.840804	0.829528	0.800368
rs2282731	0.974754	0.974765	0.974743	0.971618	0.971639	0.975089	0.975268	0.975462	0.975469	0.975487	0.971127	0.985251	0.984993	1	0.996705	0.984885	0.927455	0.911798	0.847046	0.846216	0.845904	0.859056	0.844014	0.841781	0.843664	0.856354	0.840878	0.837161	0.836225	0.836225	0.83652	0.833805	0.82948	0.819487	0.813872	0.817851	0.817851	0.829021	0.817899	0.812507
rs61806381	0.971177	0.971192	0.971185	0.96797	0.967991	0.971501	0.971718	0.971876	0.971919	0.971901	0.968108	0.982124	0.981883	0.996705	1	0.982493	0.924685	0.90908	0.845113	0.844282	0.844046	0.857183	0.843012	0.841038	0.842951	0.855684	0.841374	0.837795	0.836936	0.836936	0.836688	0.834016	0.83525	0.825652	0.819985	0.824017	0.824017	0.835234	0.824071	0.818983
rs10489319	0.988657	0.988652	0.98857	0.985806	0.985826	0.988904	0.989079	0.98928	0.989283	0.989265	0.984743	0.999405	0.999145	0.984885	0.982493	1	0.941055	0.925177	0.860075	0.859248	0.859063	0.872493	0.858132	0.856267	0.8582	0.871137	0.856719	0.853135	0.849835	0.849835	0.852082	0.84944	0.850842	0.840972	0.835202	0.839228	0.839228	0.850675	0.839327	0.809661
rs2301433	0.930583	0.930643	0.930799	0.926804	0.926828	0.931145	0.931342	0.931487	0.931557	0.931574	0.927505	0.941184	0.940928	0.927455	0.924685	0.941055	1	0.980251	0.918387	0.91768	0.917621	0.931252	0.917412	0.916404	0.914095	0.927348	0.912159	0.90862	0.909581	0.909581	0.908152	0.909875	0.910748	0.900714	0.89498	0.899033	0.899033	0.910803	0.895129	0.862854
rs34633780	0.914629	0.914706	0.914924	0.910599	0.910623	0.915337	0.915504	0.915679	0.915717	0.915734	0.91189	0.925314	0.925059	0.911798	0.90908	0.925177	0.980251	1	0.933531	0.93284	0.932802	0.918345	0.932642	0.932055	0.934212	0.919348	0.932342	0.928841	0.925318	0.925318	0.928394	0.925655	0.924539	0.91608	0.910493	0.914542	0.914542	0.909578	0.915089	0.864238
rs61806384	0.84827	0.848454	0.848803	0.843105	0.843133	0.849404	0.84968	0.849629	0.849723	0.849739	0.84644	0.8597	0.859498	0.847046	0.845113	0.860075	0.918387	0.933531	1	0.99984	0.999792	0.986436	0.99968	0.9992	0.996961	0.98341	0.993464	0.992087	0.992875	0.992875	0.991216	0.992852	0.992806	0.979573	0.973965	0.97789	0.97789	0.974003	0.974399	0.922677
rs16848329	0.847422	0.847607	0.84796	0.842246	0.842274	0.848563	0.848838	0.848788	0.848882	0.848898	0.845599	0.858872	0.85867	0.846216	0.844282	0.859248	0.91768	0.93284	0.99984	1	0.999857	0.98653	0.999745	0.999266	0.997032	0.983511	0.993525	0.992151	0.992937	0.992937	0.991282	0.992915	0.992869	0.979679	0.974082	0.977999	0.977999	0.974124	0.974516	0.922868
rs34442518	0.846512	0.846698	0.847051	0.841373	0.841401	0.847684	0.847945	0.84791	0.848021	0.848037	0.844842	0.858442	0.858269	0.845904	0.844046	0.859063	0.917621	0.932802	0.999792	0.999857	1	0.986549	0.999761	0.999284	0.997056	0.983522	0.993527	0.992173	0.992956	0.992956	0.991274	0.992933	0.992823	0.979638	0.974055	0.977993	0.977993	0.974126	0.97452	0.922978
rs16848353	0.858855	0.859031	0.859357	0.853875	0.853903	0.859953	0.860246	0.860179	0.860321	0.860338	0.857526	0.871785	0.871612	0.859056	0.857183	0.872493	0.931252	0.918345	0.986436	0.98653	0.986549	1	0.986404	0.985902	0.983643	0.99684	0.980128	0.97874	0.979572	0.979572	0.977871	0.979523	0.981377	0.96674	0.961046	0.964845	0.964845	0.976464	0.961304	0.926961
rs12730963	0.843543	0.843731	0.844123	0.838417	0.838445	0.844742	0.84502	0.844985	0.845096	0.845112	0.842508	0.856493	0.85632	0.844014	0.843012	0.858132	0.917412	0.932642	0.99968	0.999745	0.999761	0.986404	1	0.999428	0.997206	0.983658	0.993686	0.992335	0.993133	0.993133	0.991439	0.993126	0.993082	0.979913	0.974344	0.978288	0.978288	0.974403	0.974808	0.923351
rs34257437	0.841201	0.841378	0.841717	0.836078	0.836106	0.842401	0.842679	0.84263	0.842741	0.842757	0.840154	0.854224	0.854051	0.841781	0.841038	0.856267	0.916404	0.932055	0.9992	0.999266	0.999284	0.985902	0.999428	1	0.997794	0.984077	0.994278	0.992769	0.993567	0.993567	0.991905	0.993592	0.993675	0.982919	0.977365	0.981288	0.981288	0.97742	0.977814	0.926193
rs16848369	0.843106	0.843281	0.843614	0.838002	0.83803	0.844297	0.844574	0.844525	0.844636	0.84462	0.842061	0.856136	0.855963	0.843664	0.842951	0.8582	0.914095	0.934212	0.996961	0.997032	0.997056	0.983643	0.997206	0.997794	1	0.986254	0.99648	0.994936	0.991356	0.991356	0.994073	0.991376	0.991497	0.980834	0.975347	0.979269	0.979269	0.975365	0.980159	0.928439
rs35341067	0.855809	0.855975	0.856265	0.850842	0.85087	0.856932	0.857209	0.85716	0.85727	0.857254	0.854682	0.869011	0.86884	0.856354	0.855684	0.871137	0.927348	0.919348	0.98341	0.983511	0.983522	0.99684	0.983658	0.984077	0.986254	1	0.983373	0.981952	0.978401	0.978401	0.981149	0.978427	0.980188	0.968687	0.963077	0.966963	0.966963	0.978588	0.967789	0.933223
rs61806420	0.84033	0.840508	0.840853	0.835182	0.83521	0.841503	0.841782	0.841732	0.841815	0.841799	0.839256	0.853319	0.853147	0.840878	0.841374	0.856719	0.912159	0.932342	0.993464	0.993525	0.993527	0.980128	0.993686	0.994278	0.99648	0.983373	1	0.996987	0.993401	0.993401	0.99649	0.993756	0.993489	0.985345	0.979781	0.983691	0.983691	0.979835	0.984603	0.932699
rs34784860	0.836487	0.83667	0.837025	0.83135	0.831379	0.837679	0.837961	0.83791	0.837995	0.838011	0.835462	0.849523	0.849351	0.837161	0.837795	0.853135	0.90862	0.928841	0.992087	0.992151	0.992173	0.97874	0.992335	0.992769	0.994936	0.981952	0.996987	1	0.996425	0.996425	0.999697	0.996958	0.996609	0.989146	0.983582	0.987502	0.987502	0.983729	0.988467	0.936394
rs61806422	0.83324	0.833424	0.83379	0.828068	0.828096	0.834445	0.834728	0.834677	0.834761	0.834777	0.832331	0.84622	0.846048	0.836225	0.836936	0.849835	0.909581	0.925318	0.992875	0.992937	0.992956	0.979572	0.993133	0.993567	0.991356	0.978401	0.993401	0.996425	1	1	0.996135	0.997853	0.997444	0.989952	0.984423	0.988307	0.988307	0.984542	0.984885	0.935939
rs61806423	0.83324	0.833425	0.83379	0.828068	0.828096	0.834445	0.834728	0.834677	0.834761	0.834777	0.832331	0.84622	0.846048	0.836225	0.836936	0.849835	0.909581	0.925318	0.992875	0.992937	0.992956	0.979572	0.993133	0.993567	0.991356	0.978401	0.993401	0.996425	1	1	0.996135	0.997869	0.99746	0.989968	0.984439	0.988307	0.988307	0.984542	0.984885	0.935955
rs34581198	0.835829	0.836013	0.83637	0.83071	0.830739	0.837025	0.837308	0.837256	0.837341	0.837357	0.834821	0.848881	0.84871	0.83652	0.836688	0.852082	0.908152	0.928394	0.991216	0.991282	0.991274	0.977871	0.991439	0.991905	0.994073	0.981149	0.99649	0.999697	0.996135	0.996135	1	0.997708	0.996897	0.989813	0.984264	0.98768	0.98768	0.983911	0.988646	0.937075
rs2301430	0.833047	0.833233	0.8336	0.827892	0.827921	0.834256	0.834539	0.834488	0.834572	0.834588	0.832093	0.846086	0.845914	0.833805	0.834016	0.84944	0.909875	0.925655	0.992852	0.992915	0.992933	0.979523	0.993126	0.993592	0.991376	0.978427	0.993756	0.996958	0.997853	0.997869	0.997708	1	0.99912	0.992945	0.98751	0.990837	0.990837	0.98707	0.987388	0.935877
rs35627767	0.828436	0.828619	0.829017	0.823217	0.823246	0.829663	0.829915	0.829863	0.829949	0.829978	0.827341	0.841456	0.841285	0.82948	0.83525	0.850842	0.910748	0.924539	0.992806	0.992869	0.992823	0.981377	0.993082	0.993675	0.991497	0.980188	0.993489	0.996609	0.997444	0.99746	0.996897	0.99912	1	0.995463	0.990675	0.993575	0.993575	0.990039	0.990151	0.938922
rs61808374	0.818215	0.818405	0.818854	0.813239	0.813269	0.819508	0.819764	0.819709	0.819796	0.819826	0.817279	0.83128	0.831111	0.819487	0.825652	0.840972	0.900714	0.91608	0.979573	0.979679	0.979638	0.96674	0.979913	0.982919	0.980834	0.968687	0.985345	0.989146	0.989952	0.989968	0.989813	0.992945	0.995463	1	0.997129	0.999524	0.999524	0.995896	0.996142	0.945083
rs2239818	0.812377	0.812567	0.813035	0.807328	0.807358	0.813692	0.813951	0.813894	0.813982	0.814012	0.811541	0.825532	0.825363	0.813872	0.819985	0.835202	0.89498	0.910493	0.973965	0.974082	0.974055	0.961046	0.974344	0.977365	0.975347	0.963077	0.979781	0.983582	0.984423	0.984439	0.984264	0.98751	0.990675	0.997129	1	0.996831	0.996831	0.994667	0.994973	0.943952
rs12742766	0.816409	0.816594	0.817048	0.811388	0.811418	0.817702	0.817957	0.817902	0.817989	0.818019	0.815605	0.829612	0.829444	0.817851	0.824017	0.839228	0.899033	0.914542	0.97789	0.977999	0.977993	0.964845	0.978288	0.981288	0.979269	0.966963	0.983691	0.987502	0.988307	0.988307	0.98768	0.990837	0.993575	0.999524	0.996831	1	1	0.996304	0.996594	0.94499
rs743903	0.816409	0.816594	0.817048	0.811388	0.811418	0.817702	0.817957	0.817902	0.817989	0.818019	0.815605	0.829612	0.829444	0.817851	0.824017	0.839228	0.899033	0.914542	0.97789	0.977999	0.977993	0.964845	0.978288	0.981288	0.979269	0.966963	0.983691	0.987502	0.988307	0.988307	0.98768	0.990837	0.993575	0.999524	0.996831	1	1	0.996304	0.996594	0.94499
rs743902	0.827583	0.82776	0.828181	0.822666	0.822695	0.828834	0.829091	0.829003	0.829089	0.829105	0.826742	0.840972	0.840804	0.829021	0.835234	0.850675	0.910803	0.909578	0.974003	0.974124	0.974126	0.976464	0.974403	0.97742	0.975365	0.978588	0.979835	0.983729	0.984542	0.984542	0.983911	0.98707	0.990039	0.995896	0.994667	0.996304	0.996304	1	0.995286	0.949792
rs2901906	0.816474	0.816661	0.817108	0.811426	0.811456	0.817767	0.818026	0.81797	0.818058	0.818074	0.815699	0.829698	0.829528	0.817899	0.824071	0.839327	0.895129	0.915089	0.974399	0.974516	0.97452	0.961304	0.974808	0.977814	0.980159	0.967789	0.984603	0.988467	0.984885	0.984885	0.988646	0.987388	0.990151	0.996142	0.994973	0.996594	0.996594	0.995286	1	0.948144
rs71645245	0.787439	0.787651	0.788195	0.782114	0.782145	0.788833	0.789134	0.789073	0.789195	0.789179	0.788647	0.800537	0.800368	0.812507	0.818983	0.809661	0.862854	0.864238	0.922677	0.922868	0.922978	0.926961	0.923351	0.926193	0.928439	0.933223	0.932699	0.936394	0.935939	0.935955	0.937075	0.935877	0.938922	0.945083	0.943952	0.94499	0.94499	0.949792	0.948144	1
